# Supplementary material for: Trend in Cancer Incidence and Mortality in Fukushima From 2008 Through 2015
Source: J Epidemiol. 2021 Dec 5;31(12):653–9. doi: 10.2188/jea.JE20200202 (PMC8593570; doi:10.2188/jea.JE20200202)
Supplement: Supplementary file 1 [file je-31-653-s001.zip]

Archive with 1 entries (1 files):
- JE20200202_eMaterials_accepted_31-10-clean.xlsx
