# Supplementary material for: Trend in Cancer Incidence and Mortality in Fukushima From 2008 Through 2015
Source: J Epidemiol. 2021 Dec 5;31(12):653–9. doi: 10.2188/jea.JE20200202 (PMC8593570; doi:10.2188/jea.JE20200202)
Supplement: Supplementary file 1 [file je-31-653-s001.zip › JE20200202_eMaterials_accepted_31-10-clean.xlsx]

## Sheet: eTable1
eTable 1. Results of joinpoint regression analysis on the trends in incidence (2008–2015)
Cancer site	Sex	Population	Number of joinpoints	Line segment		Annual % change	95% confidence interval
				start	end		Lower	Upper
All-site	Overall	Fukushima-corrected	0	2008	2015	0.8	0.1	1.6	*
		Tochigi	0	2008	2015	1	0.7	1.3	*
		Japan	1	2008	2011	2.7	0.6	4.8	*
				2011	2015	0.2	-1.1	1.5
	Men	Fukushima-corrected	0	2008	2015	0.3	-0.5	1.1
		Tochigi	0	2008	2015	0.4	0	0.9
		Japan	1	2008	2011	2.2	0.1	4.4	*
				2011	2015	-0.8	-2.1	0.5
	Women	Fukushima-corrected	0	2008	2015	1.4	0.5	2.4	*
		Tochigi	0	2008	2015	1.5	1	2	*
		Japan	0	2008	2015	2.1	1.5	2.6	*
All-site excluding C73	Overall	Fukushima-corrected	0	2008	2015	0.6	-0.2	1.3
		Tochigi	0	2008	2015	0.9	0.6	1.2	*
		Japan	1	2008	2011	2.6	0.2	5.1	*
				2011	2015	0.1	-1.3	1.6
	Men	Fukushima-corrected	0	2008	2015	0.2	-0.7	1
		Tochigi	0	2008	2015	0.4	0	0.9
		Japan	1	2008	2011	2.2	-0.1	4.6
				2011	2015	-0.9	-2.2	0.5
	Women	Fukushima-corrected	0	2008	2015	1	0.2	1.8	*
		Tochigi	0	2008	2015	1.4	0.9	2	*
		Japan	0	2008	2015	2	1.4	2.6	*
Thyroid	Overall	Fukushima-corrected	0	2008	2015	10.8	5.4	16.5	*
		Tochigi	0	2008	2015	3.2	0.7	5.8	*
		Japan	0	2008	2015	3.7	2.3	5.2	*
	Men	Fukushima-corrected	0	2008	2015	13.2	6.9	19.8	*
		Tochigi	0	2008	2015	1.4	-2.9	5.9
		Japan	0	2008	2015	3.6	1.1	6.2	*
	Women	Fukushima-corrected	0	2008	2015	9.9	4.3	15.8	*
		Tochigi	0	2008	2015	4	0.5	7.6	*
		Japan	0	2008	2015	3.8	2.4	5.3	*
Leukemia	Overall	Fukushima-corrected	0	2008	2015	0.6	-4.2	5.7
		Tochigi	0	2008	2015	1.6	-2.5	5.8
		Japan	0	2008	2015	0.7	-0.2	1.5
	Men	Fukushima-corrected	0	2008	2015	0.4	-5.5	6.7
		Tochigi	0	2008	2015	-1	-5.4	3.6
		Japan	0	2008	2015	0.5	-0.5	1.4
	Women	Fukushima-corrected	0	2008	2015	0.9	-2.8	4.8
		Tochigi	0	2008	2015	5.5	0.6	10.6	*
		Japan	0	2008	2015	0.7	-0.8	2.3
* Annual % change was statistically significantly different from zero (P<0.05).

## Sheet: eTable2
eTable 2. Results of joinpoint regression analysis on the trends in mortality (2008–2015)
Cancer site	Sex	Population	Number of joinpoints	Line segment		Annual % change	95% confidence interval
				start	end		Lower	Upper
All-site	Overall	Fukushima	0	2008	2015	-1.1	-1.6	-0.6	*
		Tochigi	0	2008	2015	-1.3	-1.9	-0.6	*
		Japan	0	2008	2015	-1.4	-1.6	-1.2	*
	Men	Fukushima	0	2008	2015	-1.5	-2.3	-0.8	*
		Tochigi	1	2008	2012	-0.5	-2	1.1
				2012	2015	-2.8	-5.1	-0.4	*
		Japan	0	2008	2015	-1.8	-2	-1.6	*
	Women	Fukushima	0	2008	2015	-0.5	-1.2	0.2
		Tochigi	0	2008	2015	-1.2	-2.2	-0.2	*
		Japan	0	2008	2015	-0.9	-1.1	-0.7	*
Thyroid	Overall	Fukushima	0	2008	2015	3.1	-8.4	16
		Tochigi	0	2008	2015	-1.9	-11.3	8.5
		Japan	1	2008	2010	1.6	-4.2	7.7
				2010	2015	-1.9	-3.2	-0.6	*
	Men	Fukushima	1	2008	2012	30.9	17.6	45.6	*
				2012	2015	-32.3	-43.7	-18.6	*
		Tochigi	0	2008	2015	-0.9	-14.9	15.5
		Japan	0	2008	2015	-0.9	-2.6	0.7
	Women	Fukushima	0	2008	2015	6.2	-6.8	21
		Tochigi	0	2008	2015	-4.2	-14.1	6.8
		Japan	1	2008	2013	-0.1	-0.6	0.5
				2013	2015	-5.1	-7.4	-2.7	*
Leukemia	Overall	Fukushima	0	2008	2015	-1.1	-6.3	4.3
		Tochigi	0	2008	2015	0.8	-2.9	4.7
		Japan	0	2008	2015	-1.3	-2	-0.6	*
	Men	Fukushima	0	2008	2015	-1.8	-7.5	4.2
		Tochigi	0	2008	2015	1.5	-3.2	6.4
		Japan	0	2008	2015	-1.4	-2.1	-0.7	*
	Women	Fukushima	0	2008	2015	-0.5	-5.9	5.2
		Tochigi	0	2008	2015	-0.6	-5.5	4.6
		Japan	0	2008	2015	-1.2	-2.4	0
* Annual % change was statistically significantly different from zero (P<0.05).

## Sheet: eTable3
eTable 3. Crude incidence rate in Fukushima between 2008 and 2015 by site, sex, and 5-year age group
Site	Sex	Age	2008	2009	2010	2011	2012	2013	2014	2015
All-site	All	0–4	19.8	17.9	20.8	12.6	16.8	9.3	17.6	11
All-site	All	5–9	5.1	12.6	7.6	8.9	11.5	9.4	6	9.9
All-site	All	10–14	11.4	5.8	10.8	8	12.1	14.4	12.7	17.5
All-site	All	15–19	14	11	10.8	17.1	15.9	51.3	40.6	37.7
All-site	All	20–24	21.7	14.4	25.6	21.9	27.9	25.8	36.3	38.2
All-site	All	25–29	43.3	27.8	42.7	40.7	40	39.3	43.9	33.5
All-site	All	30–34	63.8	79	63.2	70.8	59.6	66	67.6	73.2
All-site	All	35–39	104.8	108.2	113.6	112.7	115	129.8	104.2	113.3
All-site	All	40–44	165.8	170.9	203.1	180.5	204.1	193.7	202.6	205.9
All-site	All	45–49	294.2	279.3	278.2	285.9	305.7	287.8	274.3	314.5
All-site	All	50–54	395.4	401.9	428.9	403.7	406.6	434.8	417.5	411.4
All-site	All	55–59	632.6	580.1	619.6	595.5	626.8	637.8	635.9	603.8
All-site	All	60–64	927.1	917.5	929.4	915.6	1010	959.4	952.5	955.9
All-site	All	65–69	1268.1	1292	1360.3	1278	1354	1335	1334.3	1315.3
All-site	All	70–74	1721.7	1629.4	1727.1	1642.3	1809.1	1724.8	1761.7	1803.8
All-site	All	75–79	1986.4	2068.2	2115.8	1987.9	2134.2	2066	1998.9	2120.7
All-site	All	80–84	2084.3	2227.9	2206.6	2226.4	2340.4	2189.3	2276.4	2130.7
All-site	All	≥85	2043.7	2171.2	2290.4	2310.6	2223.3	2163.9	2243.8	2298.6
All-site	Men	0–4	18.2	28	21.5	17.2	17.7	10.4	23.8	10.8
All-site	Men	5–9	10	10.2	4.2	13.1	13.5	6.9	7.1	12
All-site	Men	10–14	13	9.4	11.5	9.7	11.8	18.1	12.4	19.2
All-site	Men	15–19	21.3	7.8	11.4	17.6	14.4	46.7	36.3	25.1
All-site	Men	20–24	24.9	12	21.7	22.4	22.5	18.2	25.7	36.8
All-site	Men	25–29	30	14.5	35.2	39.6	23.2	20.1	49.8	30.3
All-site	Men	30–34	50.1	36.2	34	45.5	38.3	44.6	40.3	43.1
All-site	Men	35–39	72.4	81.3	73.3	72.9	67.8	60.3	64	67.6
All-site	Men	40–44	99.2	103.4	107.2	94.8	124.6	100.1	108.5	130.5
All-site	Men	45–49	204.8	157.9	191.9	192.5	201.6	191.7	174.8	194.2
All-site	Men	50–54	355	354.8	415.3	377	354.3	383.7	382.6	312
All-site	Men	55–59	717.6	687.8	720.1	668.6	693.7	667.4	666	657.9
All-site	Men	60–64	1180.3	1210	1131	1177.2	1324	1230.8	1186.6	1234.5
All-site	Men	65–69	1753.6	1786.7	1870.5	1773.8	1831.3	1783.7	1796.4	1816.8
All-site	Men	70–74	2562.7	2464.3	2632.1	2525.4	2684.7	2493.6	2600.9	2613
All-site	Men	75–79	3061.3	3190.8	3454.5	3145.5	3370.3	3257.7	3103.4	3170.5
All-site	Men	80–84	3241	3496.9	3573.5	3559.3	3820.1	3531.4	3719.2	3489.6
All-site	Men	≥85	3273.4	3677.6	3736.8	3757.5	3516.3	3631.3	3563	3865.1
All-site	Women	0–4	21.5	7.4	20	7.7	15.9	8.2	11.1	11.2
All-site	Women	5–9	0	15.1	11.1	4.6	9.4	12	4.9	7.6
All-site	Women	10–14	9.7	2	10.1	6.2	12.4	10.6	13	15.6
All-site	Women	15–19	6.2	14.5	10.2	16.6	17.4	56.2	45.2	51
All-site	Women	20–24	18.2	17	29.9	21.4	33.6	34	47.6	39.7
All-site	Women	25–29	57.3	41.7	50.6	41.9	57.8	59.7	37.7	37
All-site	Women	30–34	78.1	124	93.9	97.3	81.9	88.4	96.4	104.9
All-site	Women	35–39	138.2	136.2	155.5	154.5	164.7	202.5	146.3	161.6
All-site	Women	40–44	232.8	238.2	299.4	267.4	285.2	290.3	300.5	284.3
All-site	Women	45–49	384.9	402.5	365.8	380	410.3	384.3	373.2	434.9
All-site	Women	50–54	436.8	449.8	442.6	430.6	459.5	486.3	452.8	511.6
All-site	Women	55–59	544	468.7	516.4	520.7	558.6	607.8	605.5	549.3
All-site	Women	60–64	668.8	615	719.4	643.4	686.9	681.7	714.3	675
All-site	Women	65–69	825	834.3	881.3	807.6	888.7	890.2	869.8	807.9
All-site	Women	70–74	1050.6	954	986	907.9	1067.7	1059.6	1026.2	1084.4
All-site	Women	75–79	1211	1263	1158.2	1161.7	1248.3	1207.1	1191.6	1345.5
All-site	Women	80–84	1396.6	1461.9	1373.6	1406	1432	1367.8	1398	1305.3
All-site	Women	≥85	1570.9	1589.8	1723.9	1736.7	1703	1568.7	1704.4	1652.3
Thyroid	All	0–4	0	0	0	0	0	0	0	0
Thyroid	All	5–9	0	0	0	0	0	1.2	0	1.2
Thyroid	All	10–14	0	0	0	0	3	7.2	5.3	9.8
Thyroid	All	15–19	1	2	3	1	10.6	38.2	21.9	21.5
Thyroid	All	20–24	0	1	1.1	5.8	7	11.7	16.9	17.8
Thyroid	All	25–29	6.3	4.6	6.6	2.9	4	0	4.3	4.5
Thyroid	All	30–34	5.4	5.6	6.6	5.2	2.7	5.5	4.7	5.8
Thyroid	All	35–39	10.2	6.9	5.3	8.4	6.9	11.1	7.4	9.3
Thyroid	All	40–44	9.1	10	6.7	8.1	10.5	14.3	17.1	19.4
Thyroid	All	45–49	10.6	9.4	7.1	5	13.4	16	15.2	17
Thyroid	All	50–54	10.4	12.7	11.6	11.8	14.3	14.6	7.1	16.1
Thyroid	All	55–59	15.3	9.8	11.4	11.2	17.8	16.2	17.1	17.6
Thyroid	All	60–64	11.4	21.4	18.7	15.3	13.4	16.2	16.8	17.5
Thyroid	All	65–69	19.2	12	17.5	15.9	18.7	15.7	15.5	22
Thyroid	All	70–74	21.2	16.7	20.3	19.6	23.1	22.2	17.9	20.4
Thyroid	All	75–79	14.5	19.1	24.6	10.1	14.8	14.1	22.4	18.7
Thyroid	All	80–84	10.7	11.4	13.5	20.1	14.3	15.3	24.1	15.4
Thyroid	All	≥85	6	8.5	11.9	9.8	11.5	8.8	16.8	11.2
Thyroid	Men	0–4	0	0	0	0	0	0	0	0
Thyroid	Men	5–9	0	0	0	0	0	0	0	2.4
Thyroid	Men	10–14	0	0	0	0	2	8	4.1	8.5
Thyroid	Men	15–19	1.9	1.9	1.9	0	6.2	31.9	10.7	8.4
Thyroid	Men	20–24	0	2	0	2.2	2.3	2.3	14	17.2
Thyroid	Men	25–29	1.8	0	1.9	1.9	0	0	0	2.2
Thyroid	Men	30–34	3	0	1.6	3.4	1.7	1.8	3.7	0
Thyroid	Men	35–39	3.1	0	3	3	6	3.1	6.4	3.3
Thyroid	Men	40–44	3.3	6.7	0	4.8	3.2	9.4	10.7	12.1
Thyroid	Men	45–49	4.5	1.5	7.9	1.7	5	6.7	10.2	1.7
Thyroid	Men	50–54	2.7	5.6	8.6	4.4	9	7.7	4.7	4.8
Thyroid	Men	55–59	4.6	8.4	6.3	5.2	2.7	8.4	8.5	13.1
Thyroid	Men	60–64	7.5	12.6	6.3	6.9	11.5	10.7	11.1	12.9
Thyroid	Men	65–69	8.7	10	13.7	7.3	8.6	9.5	5.9	13.2
Thyroid	Men	70–74	13.4	11.8	15.7	21.6	13.6	5.7	9.1	11.3
Thyroid	Men	75–79	17.3	13.1	24	4.4	11.1	6.7	13.9	6.9
Thyroid	Men	80–84	9.5	12.1	11.9	23.4	0	8.6	20.2	11.6
Thyroid	Men	≥85	16.3	0	14	8.6	0	7.6	18.1	10.5
Thyroid	Women	0–4	0	0	0	0	0	0	0	0
Thyroid	Women	5–9	0	0	0	0	0	2.4	0	0
Thyroid	Women	10–14	0	0	0	0	4.1	6.4	6.5	11.2
Thyroid	Women	15–19	0	2.1	4.1	2.1	15.2	45	33.9	35.5
Thyroid	Women	20–24	0	0	2.3	9.5	12	21.9	20	18.5
Thyroid	Women	25–29	11.1	9.5	11.7	4	8.3	0	8.9	6.9
Thyroid	Women	30–34	8	11.6	11.9	7.1	3.6	9.4	5.8	11.9
Thyroid	Women	35–39	17.5	14.1	7.8	14	7.9	19.4	8.4	15.6
Thyroid	Women	40–44	15	13.3	13.5	11.4	17.9	19.4	23.8	26.9
Thyroid	Women	45–49	16.8	17.3	6.4	8.4	21.8	25.3	20.3	32.4
Thyroid	Women	50–54	18.3	19.9	14.6	19.3	19.7	21.6	9.5	27.4
Thyroid	Women	55–59	26.4	11.2	16.7	17.3	33.1	24.1	25.8	22
Thyroid	Women	60–64	15.3	30.5	31.6	24	15.4	21.8	22.6	22.1
Thyroid	Women	65–69	28.7	13.9	20.9	24.2	28.5	21.9	25.1	30.8
Thyroid	Women	70–74	27.4	20.6	24.1	18	31.2	36.4	25.6	28.4
Thyroid	Women	75–79	12.5	23.4	25	14.1	17.5	19.4	28.7	27.3
Thyroid	Women	80–84	11.3	11	14.5	18	23.1	19.4	26.4	17.7
Thyroid	Women	≥85	2.1	11.8	11	10.3	16.2	9.3	16.3	11.5
Leukemia	All	0–4	4.7	8.4	6.1	3.8	6.5	5.3	9.5	0
Leukemia	All	5–9	2	6.3	4.3	3.3	4.6	3.5	3.6	1.2
Leukemia	All	10–14	3.8	1	2	1	2	3.1	0	2.2
Leukemia	All	15–19	6	3	3	3	1.1	1.1	5.5	2.2
Leukemia	All	20–24	2	1	3.3	1.2	0	2.3	2.4	3.8
Leukemia	All	25–29	5.4	1.9	0.9	3.9	2	3.1	2.1	2.2
Leukemia	All	30–34	2.3	0.8	2.5	4.3	5.3	2.7	4.7	2.9
Leukemia	All	35–39	3.1	4.6	0.8	5.3	2.3	4	2.5	4.2
Leukemia	All	40–44	5	3.3	7.6	5.7	5.6	9.5	5.5	1.5
Leukemia	All	45–49	6.1	3.9	5.5	1.7	3.3	5.9	5.1	6.8
Leukemia	All	50–54	6.2	4.2	5.8	5.9	8.3	8.5	7.1	5.6
Leukemia	All	55–59	6.5	3.1	7	7.9	6.8	13.4	10.7	8.1
Leukemia	All	60–64	12.9	8.6	10.3	9.4	7	10.2	10.6	5.2
Leukemia	All	65–69	15	13.6	14.1	13.3	13.6	17.3	13.3	14
Leukemia	All	70–74	16.9	7.9	19.5	12.5	16	18.6	16.2	14.2
Leukemia	All	75–79	13.6	16.4	21.9	18.3	21.3	18.8	20.5	27.5
Leukemia	All	80–84	21.3	25.1	29.2	27.9	29.7	32.8	29.5	18.7
Leukemia	All	≥85	18.1	36.8	31.6	25.7	20.8	26.4	27.4	25.4
Leukemia	Men	0–4	4.6	16.3	4.8	7.4	10.1	5.2	15.9	0
Leukemia	Men	5–9	4	8.2	4.2	4.4	4.5	4.6	4.7	0
Leukemia	Men	10–14	3.7	1.9	3.8	1.9	2	6	0	4.3
Leukemia	Men	15–19	7.7	1.9	3.8	5.9	0	2.1	8.5	2.1
Leukemia	Men	20–24	1.9	0	6.5	2.2	0	4.5	0	2.5
Leukemia	Men	25–29	5.3	0	1.9	5.7	1.9	4	4.1	2.2
Leukemia	Men	30–34	1.5	0	1.6	3.4	7	1.8	1.8	3.8
Leukemia	Men	35–39	3.1	3	0	6	3	6.2	3.2	3.3
Leukemia	Men	40–44	5	5	8.4	3.2	9.6	12.5	4.6	1.5
Leukemia	Men	45–49	7.5	4.6	4.7	3.3	6.7	8.4	5.1	6.8
Leukemia	Men	50–54	8.2	5.6	4.3	7.4	7.5	10.7	11	8
Leukemia	Men	55–59	6.9	2.4	11.3	7.8	5.4	16.8	11.4	13.1
Leukemia	Men	60–64	18	7	15.1	12.7	5.7	8.3	12.3	5.1
Leukemia	Men	65–69	21	16.7	20.6	14.6	20.6	18.9	16.2	13.2
Leukemia	Men	70–74	22.9	11.8	29.5	15.7	21.3	24.8	20.1	13.2
Leukemia	Men	75–79	19.5	19.6	30.6	26.4	33.3	29.2	32.3	32.4
Leukemia	Men	80–84	31.7	42.4	41.5	52.6	55	46	54.9	29.1
Leukemia	Men	≥85	37.9	71.1	56.2	51.7	40.2	57.2	39.9	52.3
Leukemia	Women	0–4	4.8	0	7.5	0	2.7	5.4	2.8	0
Leukemia	Women	5–9	0	4.3	4.4	2.3	4.7	2.4	2.5	2.5
Leukemia	Women	10–14	3.9	0	0	0	2.1	0	0	0
Leukemia	Women	15–19	4.1	4.1	2	0	2.2	0	2.3	2.2
Leukemia	Women	20–24	2	2.1	0	0	0	0	5	5.3
Leukemia	Women	25–29	5.5	3.8	0	2	2.1	2.1	0	2.3
Leukemia	Women	30–34	3.2	1.7	3.4	5.3	3.6	3.8	7.7	2
Leukemia	Women	35–39	3.2	6.3	1.6	4.7	1.6	1.6	1.7	5.2
Leukemia	Women	40–44	5	1.7	6.7	8.2	1.6	6.5	6.4	1.6
Leukemia	Women	45–49	4.6	3.1	6.4	0	0	3.4	5.1	6.8
Leukemia	Women	50–54	4.2	2.8	7.3	4.5	9.1	6.2	3.2	3.2
Leukemia	Women	55–59	6	3.7	2.6	8	8.3	9.9	10	2.9
Leukemia	Women	60–64	7.7	10.2	5.3	6	8.3	12.1	8.8	5.2
Leukemia	Women	65–69	9.6	10.8	8.1	12.1	6.7	15.6	10.4	14.7
Leukemia	Women	70–74	12.2	4.8	11.3	9.8	11.5	13.2	12.8	15.1
Leukemia	Women	75–79	9.4	14.1	15.6	12.5	12.7	11.3	11.8	23.9
Leukemia	Women	80–84	15.1	14.6	21.7	12.6	14.2	24.6	14.1	12.4
Leukemia	Women	≥85	10.4	23.5	22	15.4	12.9	13.9	22.3	14.4
